# Supplementary material for: In Situ Biosynthesis of Photothermal Parasite for Fluorescence Imaging-Guided Photothermal Therapy of Tumors
Source: Gels. 2022 Nov 21;8(11):754. doi: 10.3390/gels8110754 (PMC9689737; doi:10.3390/gels8110754)
Supplement: Supplementary file 1 [file gels-08-00754-s001.zip]

Archive with 1 entries (1 files):
- gels-2011038-supplementary.pdf
